# Supplementary material for: Screening and Identification of Antioxidant Peptides from Sea Cucumber Gonad Proteins and Their Activation of Superoxide Dismutase
Source: Foods. 2025 Nov 11;14(22):3848. doi: 10.3390/foods14223848 (PMC12651066; doi:10.3390/foods14223848)
Supplement: Supplementary file 1 [file foods-14-03848-s001.zip]

Archive with 1 entries (1 files):
- foods-3919122-supplementary.pdf
